# Supplementary material for: Identification of Hub Genes Associated With Sensitivity of 5-Fluorouracil Based Chemotherapy for Colorectal Cancer by Integrated Bioinformatics Analysis
Source: Front Oncol. 2021 Apr 12;11:604315. doi: 10.3389/fonc.2021.604315 (PMC8071956; doi:10.3389/fonc.2021.604315)
Supplement: Supplementary file 2 [file Table_1.xlsx]

## Sheet: Sheet1
Supplementary Table 1. The genes in each identified module
Red module	Green module	Turquoise module	Black module	Brown module	Pink module	Blue module	Yellow module	Grey module
ACTG2	ANKRD25	ABCB1	ACP6	ADCY2	AFAP	ABAT	ACADVL	BATF
ACTN1	ANXA5	ABCC10	ADH5	ADIPOR2	AHR	ABHD6	ACAT2	C18orf43
ACY1	APEG1	ABCC5	AKT3	AGPAT2	ASAM	ABI3	AMACR	C20orf4
AP1M2	ARL7	ABCG2	BAG1	ALG8	ASCL1	ACADM	ANKRD1	C21orf122
APPL	ARMCX1	ABL1	BLVRA	ATP11A	BCLP	ACAS2L	AP3S1	ERCC2
ARF4L	AURKB	ABLIM1	BM039	ATP5D	C20orf24	ACAT1	ARL4A	HKE2
BCL2L13	BGN	ABLIM3	BMPR2	AXIN1	C6orf105	ACD	BLNK	HOXA9
BDH	BIRC5	ACP5	BRAF	BBOX1	C7orf19	ACSL5	BMP7	MRPL39
BMP4	C10orf3	ACVRL1	C20orf7	BNIP3L	CHRDL1	ADFP	C1orf37	MTB
BRD9	C14orf144	ADAM19	C5	C12orf22	CYP2B6	ADH1B	CA3	NAT1
CCNE2	C16orf45	ADPRHL1	CDK10	C14orf118	DAP13	AGRN	CDH2	RBBP8
CEECAM1	C20orf55	AGER	CENPA	C17orf35	DKFZp761I2123	AKR1C1	CDKN2C	SLC25A14
CKIP-1	C5orf4	AK3	CIB1	C17orf39	F3	ALB	CEBPA
CLDN2	C9orf10	AKAP8L	CIRH1A	C1orf16	FADS1	ALDH1A1	CENPJ
COL11A1	CCNG1	AKR1B1	CKAP2	C20orf114	FBXL11	ALDH4A1	CES2
COL4A2	CDC20	AKR1C3	CLPP	C21orf70	FGFR2	ALDOB	CGA
COL6A1	CDC45L	ALDH3A1	COL17A1	CADPS2	FLJ10719	ALDOC	CHAF1A
COL6A2	CDCA5	ALOX12	COL2A1	CALB1	FLJ14490	ANAPC10	CHRM1
CPLX2	CDKN3	AMPD3	COMMD7	CAMK1	FN1	ANGPTL7	CLDN10
CRYAB	CGI-115	AMY2A	CR2	CD3G	GAGE4	ANKRD7	CSNK1G2
CSPG2	CLECSF2	ANKRD6	CXCL11	CD83	GHR	APCS	CYB561
CSRP1	COX7A1	ANXA10	EGLN3	CDKN1A	GPKOW	APOA2	DDX49
CYR61	CST1	ANXA9	EHHADH	CENTB5	HBA2	APOC2	DEPC-1
D2S448	DDC	AP1GBP1	FBLN1	CETN3	HSCARG	APOL1	DKFZP566E144
DAB2	DHCR7	APG4D	FGB	CGI-143	HSPC132	ARGBP2	DNAJD1
DCN	DLG5	APLP1	FLJ20035	CHGA	HYPK	ART3	DNCL2A
DDR2	DLGAP1	AREG	GAD1	CHGB	KAI1	ASPA	EEF2
DUSP1	DLX1	ARF3	GALNT10	CLDN6	KIAA1522	ATP6AP2	EIF2B4
ECM1	DNAJC4	ARHGAP19	GLA	CNTFR	KIF13A	ATP6V1C1	ELA3A
EFEMP2	DUSP18	ARHGAP26	GRP	CORO2B	KREMEN2	AZGP1	EPB41L1
EMILIN1	DUSP4	ARHGAP5	GTF2E1	CPA1	LOC197322	BAAT	FBF1
EPAS1	ECT2	ARHI	GUCY1B3	CPA2	LOC339229	BCAS2	FGF7
FLJ11539	EGR2	ARID4A	HCFC1	CS	MAP4K4	BF	FKBP2
FLJ12895	EPHB2	ATF1	HSD17B12	CT120	MGC62100	BHMT	FLJ10815
FLJ30525	EXO1	ATF2	ICAM1	CTXN1	MKKS	BMP1	FLJ32416
FSTL1	FLJ10647	ATF3	IFIH1	CXCL13	NALP2	BOK	FY
FXYD6	FLJ22175	ATM	IFIT1	CXCL5	NPHP1	BTG1	GAGEC1
GATA2	FLJ31434	ATP1A2	INHBB	CXXC5	NRP2	C10orf45	GAS7
GBP1	FLT3LG	ATP1B2	KIAA1622	CYC1	NUPL1	C13orf18	GCA
GUCY1A3	FNDC5	ATP5E	MAP2K5	DGUOK	P2RY8	C14orf168	GNL3
HSPA1A	FOXM1	AXL	MBD5	DHRS3	PDPR	C14orf2	GORASP1
HSPB8	FSCN1	AZI2	MGC4294	DIPA	PHF12	C14orf78	GTF2H4
IDH1	GABARAPL1	BACH	MMP19	DKFZp566O084	PHYHD1	C1S	HADHSC
IGFBP7	GABARAPL2	BCL3	MRPS12	DLX4	PI3	C2	HBG2
IL7R	GAGED3	BCL6	NEK3	DRD2	PLEK2	C20orf18	HCG4
KIAA0514	GALK2	BET1L	NFYA	DTNA	PLTP	C20orf26	HIST1H2AC
KIAA0992	GSN	BFSP2	NRIP3	EGR1	PNLIPRP1	C20orf38	HIST2H2BE
LCP1	GTF2H2	BIRC3	NTF5	ELMO1	PROX1	C20orf54	HMGCS1
LEPREL2	GYPA	BJ-TSA-9	PCCB	ENG	PTP4A3	C3	HMMR
LUM	HEAB	BMP2	PCDHGC3	EPHA2	PTRF	C4BPB	HOXD3
MMP11	HIF1A	BMP5	PIN4	ERP70	S100A8	C5orf14	HRMT1L6
MYL9	HLA-DPB1	BTK	PKLR	EYA2	SIAT4A	C6orf119	HSA272196
NAV1	HMGB2	C10orf86	PRELP	FBXL10	SLC16A10	C7	HSU79303
NID	IL2RB	C11orf23	RAB26	FKBP4	SLC1A7	C8B	IL8RB
NR4A2	IMMP2L	C14orf122	RNMT	FLJ10747	ST14	C9	IPO13
NRN1	KIAA0040	C14orf140	RORA	FLJ10986	TFAP2B	C9orf75	KCNG1
OLFML2A	KIAA1280	C14orf58	SEMA3B	FLJ11016	TGOLN2	CA12	KIAA1549
PAICS	KIF2C	C15orf17	SIPA1L2	FLJ12242	TNFRSF9	CACNG4	KIT
PCOLCE	LMCD1	C16orf5	SLC2A1	FLJ13840	TRIM14	CALCB	LEPRE1
PLAT	MAPK12	C17orf37	SMO	FLJ14640	TRIM34	CASP10	LOC159090
RGS16	MCM6	C18orf10	SNX8	FLJ35390	TULP1	CASP8AP2	LOC91614
RHOB	MDS032	C19orf20	TAF4	FLJ45459	UBE2G2	CBS	MAOA
SELPLG	MESP1	C19orf33	THBS3	FURIN	WDR33	CCND2	MAP2K1IP1
SLC43A3	MGC14376	C20orf77	TK2	FUT4	XTP7	CCR1	MGC12815
SORCS1	MGC16291	C21orf29	TNFRSF8	GAL	ZNF554	CD24	MGC4170
SPARC	MGC16664	C3orf19	TRAF6	GBAP		CES1	MGC9850
SPON2	MGC5395	C4orf16	VCAM1	GDF15		CFH	MLF2
SULF1	MGP	C5R1	VPS37C	GJB1		CFHL1	MMP1
TACSTD2	MLC1SA	C9orf60	WDR24	GMNN		CKB	MRPL19
TAGLN	MLPH	C9orf95		GPR125		CLDN7	MSC
TEBP	MMP7	CALML4		HABP4		CLDN9	MT1K
TGFB1I1	MuLK	CAMK4		HARS		COLEC11	MUC1
TGFBI	NARG1L	CARD9		HBG1		COPB	MYEF2
THY1	NR3C1	CASP1		HDLBP		COX5B	NAT8
TIGD5	NRP1	CCKBR		HINT1		CPB2	NCF1
TNFRSF12A	OLR1	CCL19		HIST2H2AA		CPNE5	NDRG1
TRIB2	PGM1	CCL2		HSPA2		CPS1	NDUFA7
TUBB6	PHGDH	CCL7		HSPA6		CRIP1	NICAL
VPS33B	PLA2G1B	CCR2		HSPB7		CRK	NOLC1
VTN	PLK1	CD1D		HSPC148		CRP	PFN1
ZFYVE26	PLK2	CD2BP2		HSPC157		CRYBA2	PHF11
	PRC1	CD34		ICA1		CSF1R	PHF20L1
	PRIM1	CD38		ID3		CSNK1E	PHYH
	PRKDC	CD3D		IGFBP4		CTAG2	PKP3
	PTMS	CD53		ITGB5		CTNND1	PLEKHB1
	PTPRK	CD8A		KIAA0789		CTRB1	PSG3
	PTPRN	CD99L2		KIAA0802		CTSL	PTK2
	PYCR1	CDC2		KIAA1033		CXCL10	RAB31
	RAD51	CDC25A		KIF1A		CYLN2	RAFTLIN
	RAG1	CDC42EP3		KRT17		CYP2C8	RBM4
	RECQL4	CDC5L		KRTHA3B		CYP3A4	RFX2
	RERG	CDCA3		KSR		DACH1	RNF6
	RRM2	CDX1		LAMA3		DCI	RPIP8
	SERTAD1	CEBPD		LMO7		DHCR24	RPL39L
	SLC38A5	CELSR1		LOC144501		DPP4	S100A1
	SMPX	CGI-63		LOC196463		DSTN	SEZ6L2
	SOSTDC1	CHCHD7		LOC340351		DUSP6	SLC18A1
	SPAG5	CHRM3		LOC51136		DUSP9	SLC6A2
	STK6	CLCN2		LOC90355		DVL1	SMARCD2
	TCTA	CLDN15		LOC93082		EIF1AY	SPOCD1
	TFRC	CLDN5		LRP1		ELAC1	SSX2
	TIMP2	CLPS		LRRC1		ELF3	STAG2
	TPX2	CLU		LTBP4		ELK3	STAT5A
	TTK	CNN3		MAP3K8		ENTPD6	STK17A
	TYMS	CNNM2		MARK2		EPM2AIP1	TGFA
	UBE2S	COL9A3		MAX		EPO	TGIF2
	UCC1	COQ3		MDS028		EPS8L1	THUMPD1
	UPK1A	CPA3		MGC15668		ERBB3	TNA
	VILL	CPNE3		MGC4266		ETFDH	TRIM55
	ZNF331	CPSF5		MRPL23		ETV6	TRIP10
		CPT1A		MRPL3		EVI1	VAMP4
		CR1		MSH5		EVI2B	VIP
		CRABP2		MTCBP-1		F13A1	VMP1
		CRADD		MYLK2		FABP4	ZCCHC2
		CRAT		MYO6		FAH	ZD52F10
		CRB3		NECAP1		FBXO46	ZNF175
		CRIP2		NEK11		FCHO2	ZNF205
		CRYM		NK4		FGA	ZNF614
		CSH1		NNAT		FGG
		CSH2		NR2F2		FGL1
		CSNK2A1		OAS1		FHL5
		CSTA		OVOS2		FKBP9
		CTNND2		OXR1		FLI1
		CUL1		PCOLCE2		FLJ10385
		CUTC		PFN2		FLJ13391
		CX3CL1		PGPEP1		FLJ20605
		CXCL14		PGS1		FLJ20647
		CXCL2		PHF6		FLJ21616
		CXorf26		PLEKHF1		FLJ21963
		CXorf44		PLN		FMO2
		CYP19A1		PMS2		FOLR1
		CYP1A1		POLR2E		FOXG1B
		CYP1B1		POLR2I		FXYD3
		CYP27B1		PP3856		G1P3
		CYP39A1		PPARG		GABRA1
		CYP4A11		PPIL2		GAMT
		DBH		PPP2R5B		GCGR
		DBP		PPT2		GCNT1
		DCBLD2		PRPS1L1		GDAP1L1
		DCXR		PSG1		GGCX
		DDIT4		PSG4		GLYAT
		DDX19L		PTGS2		GMPR
		DDX26		PTPN9		GNAZ
		DEF6		PYGL		GOT1
		DHRS2		RAD51AP1		GPX3
		DHX37		RAD52		GRIA4
		DIAPH1		RAD54L		GSTA2
		DIRAS2		RASA1		GSTT1
		DKFZP434I216		REL		GSTZ1
		DKFZP564G2022		RLN1		GTF2H1
		DKFZP564O0823		RPP25		H19
		DKK1		SAMD4		HCK
		DLK1		SEC24A		HDAC4
		DMD		SEC61A2		HERC1
		DMWD		SEMG1		HIST1H1C
		DNCH1		SEMG2		HIST1H4H
		DNCLI1		SEPX1		HNRPLL
		DNMT3L		SERPINB4		HP
		DPCD		SFN		HPX
		DPYSL5		SHOX2		HRSP12
		DRG2		SIAHBP1		HSD11B1
		DZIP3		SIRT5		HSD17B2
		ECHDC3		SLC16A7		HSPC009
		EEF1E1		SLC5A6		HTR2C
		EGFL9		SLC9A1		ICAM2
		EGFR		SMAD4		ID2
		ELF1		SMCR8		IER3
		ELF2		SOCS2		IF
		EPB41L4B		SOX7		IFNAR2
		EPPB9		SPIB		IGF2
		EWSR1		SPINLW1		IGFBP1
		F10		SPP1		IL15RA
		F2R		SRRM1		IL16
		FAIM2		SSB4		IL1B
		FAM26B		STK4		IL4R
		FAM51A1		STX5A		INHBE
		FAP		STX6		INVS
		FAS		TCF1		IQGAP2
		FBP1		TCN1		ITGA3
		FBXL12		TGDS		ITIH2
		FBXO7		TIMP3		ITIH3
		FDFT1		TIZ		ITM2C
		FDX1		TLX2		JMJD3
		FGF2		TMPRSS4		KBTBD2
		FGF5		TNFAIP3		KCTD14
		FGFBP1		TP53		KIAA1219
		FGFR1		TRDN		KIAA1536
		FHIT		TRIP6		KIAA1909
		FKBPL		U2AF1		KIF5B
		FKSG14		UGT1A6		KIFC3
		FLJ10374		VBP1		LASS4
		FLJ10521		VGF		LBP
		FLJ12438		VGLL1		LDB3
		FLJ12688		VRK1		LDHC
		FLJ13479		WIT-1		LGALS3
		FLJ13909		WNT10A		LGALS4
		FLJ14525		ZAK		LOC89894
		FLJ14721		ZNF237		LOC90925
		FLJ20364		ZNF278		LOC91461
		FLJ20481		ZNF335		LOC92129
		FLJ20489		ZNF486		LOC92689
		FLJ20626		ZSCAN5		LOH11CR2A
		FLJ20641				LOXL4
		FLJ20674				LR8
		FLJ20772				LTF
		FLJ21908				LYL1
		FLJ22688				LYN
		FLJ22875				LZIC
		FLJ33814				M96
		FLJ35827				MAB21L2
		FLT1				MADCAM1
		FMNL1				MAPK13
		FOS				MAPK8
		FOSB				MBL2
		FOSL1				MBNL1
		FOXA2				ME2
		FOXJ1				MGC10854
		FOXK2				MGC11242
		FOXO1A				MGC11324
		FRMD3				MGC14141
		FSD1				MGC14839
		FXR1				MGC15937
		FYCO1				MGC16044
		FZR1				MGST1
		G1P2				MLANA
		GAA				MMP14
		GABRG2				MMRP19
		GADD45A				MPP1
		GADD45G				MPPE1
		GATA3				MSLN
		GCDH				MT1G
		GCG				MT1H
		GCK				MT2A
		GJA4				MYBPC1
		GJA5				MYCN
		GLT8D1				NCOA7
		GMPPA				NNMT
		GNA15				NOL5A
		GNAT2				NPL4
		GPCR5A				NTRK3
		GPR24				OCLN
		GRCA				OPN3
		GRIK1				ORM1
		GRIK3				PACSIN3
		GRM7				PAGE-5
		GSTM2				PCGF4
		GSTT2				PCK2
		GTF2H5				PCNA
		GTF3C2				PECI
		GTPBP1				PITX3
		GTPBP6				PLA2G2A
		HARSL				PLCB4
		HAVCR1				PLEKHC1
		HBB				PLGL
		HCA112				PNAS-4
		HCFC2				PNMA6A
		HCLS1				PP3111
		HDAC6				PPAP2C
		HEG				PPAT
		HES1				PPGB
		HEY1				PPP1R1B
		HGF				PPP1R3C
		HINT2				PPP2R3A
		HIST1H3H				PRKCI
		HLA-DPA1				PRSS8
		HLA-DRB1				PSAT1
		HMGA2				PSMA3
		HMOX1				PSMA7
		HMP19				PTGER3
		HOXA1				PTPN12
		HOXB5				PTPRD
		HOXB7				RAD1
		HPCA				RAD51L3
		HR				REG1A
		HRK				RIN1
		HSD3B1				RYR1
		HSPC138				RYR2
		HSPG2				S100A2
		HTR2B				S100A4
		HTR3A				SAA1
		HYAL1				SAA4
		ICAM3				SC5DL
		IFI35				SCNN1A
		IFNGR2				SDCBP2
		IGF1				SELB
		IGFBP2				SEPP1
		IL11				SERPINA1
		IL11RA				SERPINA3
		IL15				SERPINA5
		IL17RC				SERPINF1
		IL7				SERPINF2
		IMPDH2				SERPING1
		ING1				SH3BP5
		INPP5D				SIAT7D
		INS				SLB
		INSIG1				SLC2A2
		IPO7				SLC35E3
		ISG20				SLC39A14
		ITGA7				SLC43A1
		ITGA8				SLC7A7
		ITGAM				SMARCA3
		ITGB1				SNRPN
		ITGB4				SNX24
		ITGB6				SNX7
		ITGB8				SORD
		ITM2B				SPINT2
		IVNS1ABP				SRCAP
		JUNB				SRI
		KCNH6				STAT1
		KCNJ15				SULT2A1
		KCNJ8				SUPT16H
		KCNS3				SYNGR2
		KCTD15				TAF1
		KCTD5				TATDN1
		KEL				TBXA2R
		KIAA0101				TDGF1
		KIAA0258				TDO2
		KIAA0685				TEAD4
		KIAA0841				TEX101
		KIAA0922				TFEB
		KIAA1160				TGFB1I4
		KIAA1199				TGFBR3
		KIF1B				THBS1
		KIFAP3				THOP1
		KLEIP				TM4SF11
		KLHL18				TM4SF3
		KLK1				TM4SF4
		KLK10				TNFRSF11B
		KLK5				TNFRSF25
		KLRK1				TNNC2
		KRT13				TRIF
		KRT15				TRPM1
		KRT19				TSPAN1
		KRT4				TTR
		KRTAP4-5				UTY
		LAMA2				VEGF
		LAMC1				VPS39
		LANCL2				WDR5B
		LCK				XRN2
		LCN2				ZBTB5
		LHX1				ZNF259
		LIN28				ZNF626
		LMO2				ZYX
		LMO6
		LMOD1
		LOC283174
		LOC348180
		LOC51234
		LOC90113
		LOC90313
		LOC92154
		LPL
		LRCH3
		LRFN4
		LRRC17
		LRRC5
		LTBP1
		LYPLA2
		MAGEA11
		MAP2K4
		MAP2K6
		MAP3K14
		MAP3K5
		MAPT
		MAT1A
		MATP
		MB
		MCM3
		MDS018
		MEF2A
		MEF2B
		MEOX1
		MGC1136
		MGC14595
		MGC15882
		MGC15885
		MGC2603
		MGC2610
		MGC2654
		MGC3020
		MGC3036
		MGC3130
		MGC3234
		MGC4171
		MGC4308
		MGC4504
		MGC4618
		MGC955
		MIA
		MLF1
		MMP10
		MMP28
		MMP3
		MPHOSPH1
		MSX2
		MUC5AC
		MVD
		MXD3
		MXI1
		MYADM
		MYBL2
		MYC
		MYEOV
		MYL2
		MYT1
		N4BP3
		NCAM1
		NDRG4
		NEK2
		NFATC1
		NFATC4
		NFIX
		NFKBIL2
		NIPSNAP3A
		NKIRAS2
		NME1
		NOTCH1
		NPAS2
		NPD014
		NR4A1
		NSBP1
		NSUN5
		NTF3
		NTS
		NUDT6
		NVL
		ODC1
		OLFM1
		OLFML3
		OSBP2
		OXSR1
		P15RS
		PAFAH1B1
		PARP1
		PBX1
		PCDHA6
		PCM1
		PCNXL3
		PDCD6IP
		PDGFRA
		PDGFRB
		PECAM1
		PEX11G
		PEX19
		PF4
		PFKP
		PGLS
		PHF17
		PIM1
		PITX2
		PKD1L2
		PKN1
		PL6
		PLAUR
		PLEKHA5
		PLP1
		PMAIP1
		PNLIP
		PNMA1
		PNMT
		PODXL2
		POLG2
		POP7
		PPM1D
		PPM1F
		PPP1R13L
		PRAME
		PRKAA1
		PRKACB
		PRKCD
		PRKCG
		PRKD1
		PRKD3
		PRKG1
		PRKRA
		PRM1
		PRNPIP
		PSEN1
		PSG5
		PSG9
		PSMB10
		PTD015
		PTEN
		PTPN21
		PTPN3
		PTPN7
		PTX3
		PWP2H
		Pfs2
		RAB3C
		RAB5A
		RAD50
		RAD51L1
		RAF1
		RAI17
		RANBP3
		RARA
		RARG
		RBM18
		RCL1
		RCN1
		RDX
		RELB
		RENBP
		RHAG
		RIBC2
		RIMS3
		RIT1
		RLBP1
		RNASE1
		RNASE4
		RNF166
		RNF40
		RPL11
		RPS6KB1
		RRAGB
		RRAGD
		RTN1
		RUNX1
		RWDD2
		RXRG
		S100A6
		SARG
		SAT
		SCAND1
		SCML1
		SDCBP
		SDF2L1
		SDSL
		SEC10L1
		SEC13L1
		SELE
		SELL
		SELO
		SELP
		SERPINB2
		SERPINB9
		SERPINE1
		SFRS7
		SFTPC
		SGNE1
		SHB
		SHC3
		SIRT2
		SLAMF1
		SLC11A2
		SLC18A3
		SLC25A22
		SLC29A3
		SLC2A5
		SLC35C1
		SLC35F5
		SLC6A6
		SLC7A4
		SLC9A3R2
		SLCO1B1
		SMAD6
		SMG1
		SMPD2
		SNX9
		SP1
		SPANXE
		SPCS2
		SPOCK3
		SSH2
		STARD5
		STC2
		STK16
		STRA6
		SULT1B1
		SYK
		SYNGR1
		Sharpin
		TACC1
		TAF5
		TCF7L2
		TCL1A
		TFAP2C
		TFPI
		TFPI2
		TGM2
		TGM4
		THBD
		TIAM1
		TIE1
		TIMM22
		TM4SF15
		TM4SF2
		TMEM15
		TMEM22
		TMEM5
		TNC
		TNFRSF10B
		TNFRSF10C
		TNFSF13
		TNFSF7
		TNIP2
		TNRC4
		TOLLIP
		TP53AP1
		TPCN1
		TPD52L1
		TRIM48
		TRIT1
		TRPM8
		TTF1
		TULP4
		TXNIP
		UGCGL1
		UPP1
		UQCR
		UROD
		VAMP2
		VAX2
		VHL
		VSIG2
		WDR18
		WDR5
		WNT5B
		WNT7A
		WWP2
		XRCC3
		YAF2
		ZAP128
		ZBTB11
		ZBTB16
		ZBTB37
		ZNF134
		ZNF187
		ZNF274
		ZNF518
		ZNF556
		ZNF655
		ZNRF3
